# Supplementary material for: Systemic nimodipine affects pericyte calcium signaling, resting hemodynamics and neurovascular coupling in healthy mouse brain
Source: Neurotherapeutics. 2025 May 21;22(5):e00614. doi: 10.1016/j.neurot.2025.e00614 (PMC12491807; doi:10.1016/j.neurot.2025.e00614)
Supplement: Multimedia component 1 [file mmc1.xlsx]

## Sheet: Fig2 
Fig No.	Description	Results
		Mean ± SD		P Value
Fig 2D	Ensheathing pericyte soma calcium	Baseline	Nimodipine
	Amplitude (dF/F)	0.454 ± 0.318	0.093 ± 0.164	12.21e-12***
	Frequency (signals/min)	4.492 ± 3.385	0.103 ± 0.409	<2e-16***
Fig 2F	Frequency (Hz)	0.0461 ± 0.0410	0.0267 ± 0.0348	0.00738 **
		Mean ± SD		P Value
Fig 2E	Ensheathing pericyte process calcium	Baseline	Nimodipine
	Amplitude (dF/F)	0.460 ± 0.348	0.0947 ± 0.167	2.1e-11***
	Frequency (signals/min)	6.869 ± 6.356	0.212 ± 0.545	8.88e-16 ***
Fig 2G	Frequency (Hz)	0.0590 ± 0.0485	0.0187 ± 0.006	2.19e-08 ***

## Sheet: Fig3
Fig No.	Description	ALL Vessels
	ACT hemodynamics	Mean ± SD		P Value
		Baseline	Nimodipine
Fig 3C	Vessel Diameter (µm)	5.247 ± 1.755	6.335 ± 2.591	2.52e-09 ***
Fig 3D	Vasomotor Index (ΔD/D)	0.155 ± 0.093	0.077 ± 0.199	< 2e-16 ***
Fig 3E	Peak frequency (oscillations/min)	4.994 ± 3.710	3.630 ± 4.949	2.65e-06 ***
Fig 3F	Velocity (mm/sec)	3.376 ± 2.494	2.715 ± 2.495	0.00761**
Fig 3G	Flux (cells/sec)	54.183 ± 32.012	55.493 ± 38.007	ns 0.187

## Sheet: Fig4
Fig No.	Description	1st Order Branch				2nd Order Branch				3rd Order Branch
	ACT hemodynamics	Mean ± SD		P Value		Mean ± SD		P Value		Mean ± SD		P Value
		Baseline	Nimodipine			Baseline	Nimodipine			Baseline	Nimodipine
Fig 4B	Vessel Diameter (µm)	6.549 ± 1.829	8.061 ± 2.457	0.000116 ***		5.117 ± 1.894	5.741 ± 2.068	4.58e-06 ***		5.042 ± 1.799	5.337 ± 2.504	0.0552 c
Fig 4C	Vasomotor Index (ΔD/D)	0.209 ± 0.117	0.052 ± 0.031	5.99e-08 ***		0.136 ± 0.065	0.060 ± 0.060	2.95e-09 ***		0.136 ± 0.067	0.056 ± 0.058	5.59e-07 ***
Fig 4D	Peak frequency (oscillations/min)	6.146 ± 3.524	5.353 ± 4.814	ns 0.75		4.245 ± 2.874	2.488 ± 3.908	0.000108 ***		4.168 ± 2.864	1.466 ± 2.348	0.000317 ***
Fig 4E	Velocity (mm/sec)	5.192 ± 2.361	3.915 ± 2.839	0.0626c		3.601 ± 2.437	2.278 ± 1.843	ns 0.113		2.359 ± 1.897	2.275 ± 2.099	ns 0.192
Fig 4F	Flux (cells/sec)	55.739 ± 31.653	44.459 ± 22.826	ns 0.585		53.839 ± 29.948	46.331 ± 30.872	ns 0.682		61.367 ± 44.345	61.261 ± 45.978	ns 0.620

## Sheet: Fig5 
Fig No.	Description	Results
		Mean ± SD		P Value
Fig 5D	Thin-strand pericyte soma calcium	Baseline	Nimodipine
	Amplitude (dF/F)	0.758 ± 0.617	0.473± 0.435	0.00432 **
	Frequency (signals/min)	3.771± 2.897	1.941± 1.344	0.00411 **
Fig 5F	Frequency (Hz)	0.0361 ± 0.0264	0.0255 ± 0.0173	0.0412*
		Mean ± SD		P Value
Fig 5E	Thin-strand pericyte process calcium	Baseline	Nimodipine
	Amplitude (dF/F)	0.781± 0.353	0.534± 0.315	7.29e-05 ***
	Frequency (signals/min)	17.960± 9.549	8± 7.635	4.81e-10 ***
Fig 5G	Frequency (Hz)	0.0357 ± 0.0246	0.0358 ± 0.0282	ns 0.748

## Sheet: Fig6
Fig No.	Description
	Capillary hemodynamics	Mean ± SD		P Value
		Baseline	Nimodipine
Fig 6C	Vessel Diameter (µm)	3.891 ± 1.080	3.808 ± 1.028	ns 0.292
Fig 6D	Velocity (mm/sec)	0.676 ± 0.380	0.419 ± 0.356	<2e-16 ***
Fig 6E	Flux (cells/sec)	26.826 ± 12.032	16.392 ± 10.014	< 2e-16 ***

## Sheet: Fig7
Fig No.	Description	ACUTE NIMODIPINE
		Mean ± SD		P Value
	ACT vessel hemodynamics	Sham	Nimodipine
Fig 7B	Vessel Diameter (µm)	4.789 ± 1.045	6.017 ± 2.187	0.00295 **
Fig 7C	Velocity (mm/sec)	1.617 ± 1.976	2.572 ± 1.219	0.0001934 ***
Fig 7D	Flux (cells/sec)	37.214 ± 36.421	37.319 ± 18.651	0.0216*
		Mean ± SD		P Value
	capillary hemodynamics	Sham	Nimodipine
Fig 7E	Vessel Diameter (µm)	3.431 ± 0.740	3.579 ± 0.833	ns 0.4091
Fig 7F	Velocity (mm/sec)	0.694 ± 0.421	0.773 ± 0.455	ns 0.4617
Fig 7G	Flux (cells/sec)	28.338 ± 19.088	26.751 ± 15.640	ns 0.9472

## Sheet: Fig8
Fig No.	Description	Ca2+ during Neurovascular coupling
		Mean ± SD		P Value
Fig. 8C		Baseline	Nimodipine
	Ensheathing pericyte soma
	Minimum amplitude value (dF/F)	-0.583 ± 0.276	-0.433 ± 0.188	0.0179 *
	Ensheathing pericyte process
	Minimum amplitude value (dF/F)	-0.527 ± 0.186	-0.40 ± 0.119	0.000919 ***
		Mean ± SD		P Value
Fig. 8E		Baseline	Nimodipine
	Thin-strand pericyte soma
	Minimum amplitude value (dF/F)	-0.522 ± 0.418	-0.368 ± 0.237	0.003417 **
	Thin-strand pericyte process
	Minimum amplitude value (dF/F)	-0.510 ± 0.354	-0.376 ± 0.193	0.0264 *

## Sheet: Fig9
		Hemodynamics during Neurovascular coupling
Fig No.	Description
	All ACT Vessels	Mean ± SD		P Value
		Baseline	Nimodipine
Fig9A	Max Diameter (%)	13.680 ± 19.519	3.882 ± 3.771	1.4e-09 ***
Fig 9D	Max Velocity (%)	38.144 ± 46.944	16.018 ± 19.109	0.000551***
Fig 9G	Max Flux (%)	41.254 ± 56.268	19.348 ± 12.205	5.49e-05 ***
		1st Order Branch				2nd Order Branch				3rd Order Branch
	ACT hemodynamics	Mean ± SD		P Value		Mean ± SD		P Value		Mean ± SD		P Value
		Baseline	Nimodipine			Baseline	Nimodipine			Baseline	Nimodipine
Fig 9B	Max Diameter (%)	22.148 ± 24.484	4.693 ± 4.616	5.91e-06 ***		13.238 ± 19.270	3.619 ± 3.678	0.000475 ***		6.906 ± 8.191	2.637 ± 1.426	ns 0.202
Fig 9E	Max Velocity (%)	25.620 ± 29.947	16.1 ± 20.920	ns 0.99		77.929 ± 101.661	19.87 ± 24.912	0.0174 *		80.616 ± 82.611	13.351 ± 9.599	0.000901 ***
Fig 9H	Max Flux (%)	24.596 ± 11.906	21.266 ± 11.501	ns 0.443		33.431 ± 23.891	17.610 ± 9.814	0.000645 ***		71.567 ± 93.544	22.355 ± 15.146	0.0175 *
		All Capillaries
	Capillary hemodynamics	Mean ± SD		P Value
		Baseline	Nimodipine
Fig 9C	Max Diameter (%)	5.677 ± 5.030	3.368 ± 2.774	0.00248 **
Fig 9F	Max Velocity (%)	67.729 ± 57.556	27.378 ± 18.563	3.85e-09 ***
Fig 9I	Max Flux (%)	52.477 ± 49.349	37.953 ± 33.898	ns 0.102

## Sheet: SuppFig2
Fig No.	Description	Results
		Mean ± SD		P Value
Supp.Fig 2A	Ensheathing pericyte calcium	Baseline	Nimodipine
	Soma baseline intensity (a.u.)	19.292 ± 13.360	13.573 ± 9.886	0.0194 *
	Process baseline intensity (a.u.)	29.261 ± 25.744	22.069 ± 18	0.0346 *
		Mean ± SD		P Value
Supp. Fig 2B	Capillary pericyte calcium	Baseline	Nimodipine
	Soma baseline intensity (a.u.)	26.443 ± 12.808	25.384 ± 15.203	ns 0.749
	Process baseline intensity (a.u.)	67.510 ± 46.693	76.260 ± 43.747	ns 0.172

## Sheet: SuppFig3
Fig No.	Description
	Systemic application	Mean ± SD		P Value
		Pre-nim	Post-nim
Supp. Fig 3B	Mean blood pressure	106.932 ± 25.028	No values detected	NA
	Topical application	Mean ± SD		P Value
		Sham	Post-nim
Supp. Fig 3C	Mean blood pressure	97.619 ± 12.595	78.840 ± 23.938	0.1033 ns

[truncated: 1 more sheets: SuppFig4]
